# Supplementary material for: Cancer Stem Cells and Somatic Stem Cells as Potential New Drug Targets, Prognosis Markers, and Therapy Efficacy Predictors in Breast Cancer Treatment
Source: Biomedicines. 2021 Sep 14;9(9):1223. doi: 10.3390/biomedicines9091223 (PMC8467941; doi:10.3390/biomedicines9091223)
Supplement: Supplementary file 1 [file biomedicines-09-01223-s001.zip]

Archive with 1 entries (1 files):
- biomedicines-1359980-supplementary.pdf
